# Supplementary material for: Doubled Haploid Production in Cucurbita pepo L. Through Ovary Culture
Source: Plants (Basel). 2025 Dec 8;14(24):3733. doi: 10.3390/plants14243733 (PMC12737043; doi:10.3390/plants14243733)
Supplement: Supplementary file 1 [file plants-14-03733-s001.zip]

Archive with 9 entries (9 files):
- Figure_S1 caption.txt
- Figure_S1.png
- Figure_S2 caption.txt
- Figure_S2.png
- Figure_S3 caption.txt
- Figure_S3.png
- Figure_S4 caption.txt
- Figure_S4.1.png
- Figure_S4.2.png
