# Supplementary material for: Doubled Haploid Production in Cucurbita pepo L. Through Ovary Culture
Source: Plants (Basel). 2025 Dec 8;14(24):3733. doi: 10.3390/plants14243733 (PMC12737043; doi:10.3390/plants14243733)
Supplement: Supplementary file 1 [file plants-14-03733-s001.zip › Figure_S1 caption.txt]

Supplementary figure S1. Morphogenic response of Cucurbita maxima ovary explants after 30 days of culture. (a) Representative explant showing complete oxidation and absence of response. (b) Explant with cork-like appearance and no further callus or embryo development. Scale bars = 0.5 mm.
