# Supplementary material for: Doubled Haploid Production in Cucurbita pepo L. Through Ovary Culture
Source: Plants (Basel). 2025 Dec 8;14(24):3733. doi: 10.3390/plants14243733 (PMC12737043; doi:10.3390/plants14243733)
Supplement: Supplementary file 1 [file plants-14-03733-s001.zip › Figure_S2 caption.txt]

Supplementary figure S2. Heatmap of similarity among culture media tested in the initial screening of Cucurbita pepo ovary cultures. Bray–Curtis dissimilarity was calculated from morphogenic response frequencies (control excluded). Yellow tones indicate greater dissimilarity, while purple tones represent media with more similar response patterns. Clustering patterns highlight groups of media exhibiting comparable morphogenic behavior during the screening phase.
