# Supplementary material for: Doubled Haploid Production in Cucurbita pepo L. Through Ovary Culture
Source: Plants (Basel). 2025 Dec 8;14(24):3733. doi: 10.3390/plants14243733 (PMC12737043; doi:10.3390/plants14243733)
Supplement: Supplementary file 1 [file plants-14-03733-s001.zip › Figure_S3 caption.txt]

Supplementary figure S3. Standardized residuals from the chi-square test of morphogenic responses in Cucurbita pepo ovary cultures. Residual values indicate the deviation of each medium–response combination from the expected frequency under the null hypothesis of independence. Positive residuals denote overrepresented responses, whereas negative values indicate underrepresentation relative to the expected distribution.
