# Supplementary material for: Doubled Haploid Production in Cucurbita pepo L. Through Ovary Culture
Source: Plants (Basel). 2025 Dec 8;14(24):3733. doi: 10.3390/plants14243733 (PMC12737043; doi:10.3390/plants14243733)
Supplement: Supplementary file 1 [file plants-14-03733-s001.zip › Figure_S4 caption.txt]

Supplementary figure S4. Comparison of field-grown plants showing contrasting vigor. The plant on the left exhibits high vigor, whereas the plant on the right shows reduced vigor.
